# Supplementary material for: Structural and Immunological Features of PR-10 Allergens: Focusing on the Major Alder Pollen Allergen Aln g 1
Source: Int J Mol Sci. 2024 May 2;25(9):4965. doi: 10.3390/ijms25094965 (PMC11084660; doi:10.3390/ijms25094965)
Supplement: Supplementary file 1 [file ijms-25-04965-s001.zip]

Archive with 1 entries (1 files):
- ijms-2966821-supplementary.pdf
